# Supplementary material for: Comprehensive analysis of the T-cell receptor beta chain gene in rhesus monkey by high throughput sequencing
Source: Sci Rep. 2015 May 11;5:10092. doi: 10.1038/srep10092 (PMC4426732; doi:10.1038/srep10092)
Supplement: Supporting Information [file srep10092-s2.xls]

## Sheet: Vsummary
Table S3 Reads number of 64 TRBV gene segments
V types	Reads Number
TRBV1-1	103
TRBV2-1	5385
TRBV2-2	5385
TRBV2-3	6916
TRBV3-1	10442
TRBV3-2	724
TRBV3-3	10
TRBV3-4	10442
TRBV4-1	21735
TRBV4-2	21735
TRBV4-3	21728
TRBV5-1	39111
TRBV5-10	3
TRBV5-2	0
TRBV5-3	4844
TRBV5-4	1
TRBV5-5	0
TRBV5-6	3
TRBV5-7	3
TRBV5-8	2
TRBV5-9	4
TRBV6-1	65021
TRBV6-2	12273
TRBV6-3	65021
TRBV6-4	65021
TRBV6-5	8
TRBV6-6	193
TRBV6-7	18
TRBV6-8	0
TRBV7-2	41828
TRBV7-3	9511
TRBV7-4	587
TRBV7-5	7677
TRBV7-6	41828
TRBV7-7	1
TRBV7-9	2
TRBV7-10	0
TRBV9-1	27194
TRBV10-1	28114
TRBV10-2	1
TRBV10-3	0
TRBV11-1	7289
TRBV11-2	7289
TRBV11-3	7289
TRBV12-1	2
TRBV12-2	22763
TRBV12-3	22763
TRBV12-4	8805
TRBV13	16534
TRBV14	16
TRBV15	3677
TRBV16	40
TRBV18	1075
TRBV19	13712
TRBV20-1	7383
TRBV21-1	14
TRBV22-1	0
TRBV23-1	29659
TRBV24-1	15081
TRBV25-1	4717
TRBV27	45868
TRBV28	39136
TRBV29	19430
TRBV30	0
