# Supplementary material for: Comprehensive analysis of the T-cell receptor beta chain gene in rhesus monkey by high throughput sequencing
Source: Sci Rep. 2015 May 11;5:10092. doi: 10.1038/srep10092 (PMC4426732; doi:10.1038/srep10092)
Supplement: Supporting Information [file srep10092-s3.xls]

## Sheet: Jsummary
Table S4 Reads number of 13 TRBJ gene segments
J subtype	Reads Number
TRBJ1-1	90972
TRBJ1-2	135228
TRBJ1-3	84702
TRBJ1-4	60600
TRBJ1-5	35456
TRBJ1-6	67292
TRBJ2-1	16212
TRBJ2-2	80393
TRBJ2-3	2065
TRBJ2-4	3629.5
TRBJ2-5	323
TRBJ2-6	975
TRBJ2-7	207550
