# Supplementary material for: Comprehensive analysis of the T-cell receptor beta chain gene in rhesus monkey by high throughput sequencing
Source: Sci Rep. 2015 May 11;5:10092. doi: 10.1038/srep10092 (PMC4426732; doi:10.1038/srep10092)
Supplement: Supporting Information [file srep10092-s4.xls]

## Sheet: Dsummary
Table S5 Reads number of 2 TRBD gene segments
D subtype	Reads Number
TRBD1	504171
TRBD2	148624
null	132602
