# Supplementary material for: Comprehensive analysis of the T-cell receptor beta chain gene in rhesus monkey by high throughput sequencing
Source: Sci Rep. 2015 May 11;5:10092. doi: 10.1038/srep10092 (PMC4426732; doi:10.1038/srep10092)
Supplement: Supporting Information [file srep10092-s5.xls]

## Sheet: VDJsummary_noDnull
Table S6 Reads number of V-D-J recombinations
			Reads number
TRBV10-1	TRBJ2-7	TRBD2	12057
TRBV6-3	TRBJ1-2	TRBD1	11694
TRBV6-4	TRBJ1-2	TRBD1	11694
TRBV6-1	TRBJ1-2	TRBD1	11694
TRBV29	TRBJ1-2	TRBD2	11136
TRBV6-4	TRBJ2-7	TRBD1	8761
TRBV6-1	TRBJ2-7	TRBD1	8761
TRBV6-3	TRBJ2-7	TRBD1	8761
TRBV7-2	TRBJ2-7	TRBD1	8543
TRBV7-6	TRBJ2-7	TRBD1	8543
TRBV27	TRBJ2-7	TRBD1	7864
TRBV7-2	TRBJ1-1	TRBD1	7690
TRBV7-6	TRBJ1-1	TRBD1	7690
TRBV9-1	TRBJ2-7	TRBD1	7058
TRBV5-1	TRBJ2-7	TRBD1	6780
TRBV28	TRBJ2-7	TRBD1	6175
TRBV28	TRBJ1-2	TRBD1	5300
TRBV6-2	TRBJ1-2	TRBD1	4720
TRBV5-1	TRBJ1-2	TRBD1	4673
TRBV27	TRBJ1-2	TRBD1	4555
TRBV28	TRBJ1-1	TRBD1	4473
TRBV6-3	TRBJ1-6	TRBD1	4424
TRBV6-4	TRBJ1-6	TRBD1	4424
TRBV6-1	TRBJ1-6	TRBD1	4424
TRBV12-3	TRBJ2-7	TRBD1	4393
TRBV12-2	TRBJ2-7	TRBD1	4393
TRBV27	TRBJ1-1	TRBD1	4339
TRBV6-1	TRBJ1-1	TRBD1	4299
TRBV6-3	TRBJ1-1	TRBD1	4299
TRBV6-4	TRBJ1-1	TRBD1	4299
TRBV27	TRBJ2-2	TRBD2	3793
TRBV6-3	TRBJ1-4	TRBD1	3684
TRBV6-4	TRBJ1-4	TRBD1	3684
TRBV6-1	TRBJ1-4	TRBD1	3684
TRBV5-1	TRBJ1-1	TRBD1	3653
TRBV27	TRBJ1-6	TRBD1	3622
TRBV28	TRBJ1-4	TRBD1	3536
TRBV6-1	TRBJ1-3	TRBD1	3503
TRBV6-4	TRBJ1-3	TRBD1	3503
TRBV6-3	TRBJ1-3	TRBD1	3503
TRBV7-6	TRBJ1-2	TRBD1	3436
TRBV7-2	TRBJ1-2	TRBD1	3436
TRBV4-1	TRBJ2-2	TRBD1	3424
TRBV4-2	TRBJ2-2	TRBD1	3424
TRBV4-3	TRBJ2-2	TRBD1	3424
TRBV6-3	TRBJ2-7	TRBD2	3308
TRBV6-1	TRBJ2-7	TRBD2	3308
TRBV6-4	TRBJ2-7	TRBD2	3308
TRBV13	TRBJ1-2	TRBD1	3210
TRBV5-1	TRBJ1-4	TRBD1	3190
TRBV6-1	TRBJ2-2	TRBD1	3032
TRBV6-4	TRBJ2-2	TRBD1	3032
TRBV6-3	TRBJ2-2	TRBD1	3032
TRBV23-1	TRBJ2-7	TRBD1	2973
TRBV12-2	TRBJ1-2	TRBD1	2937
TRBV12-3	TRBJ1-2	TRBD1	2937
TRBV5-1	TRBJ1-3	TRBD1	2909
TRBV27	TRBJ1-4	TRBD1	2901
TRBV4-2	TRBJ2-7	TRBD1	2851
TRBV4-1	TRBJ2-7	TRBD1	2851
TRBV4-3	TRBJ2-7	TRBD1	2849
TRBV27	TRBJ1-3	TRBD1	2607
TRBV13	TRBJ2-2	TRBD2	2472
TRBV24-1	TRBJ2-7	TRBD1	2439
TRBV28	TRBJ1-6	TRBD1	2411
TRBV5-1	TRBJ1-6	TRBD1	2359
TRBV5-1	TRBJ2-7	TRBD2	2356
TRBV23-1	TRBJ1-2	TRBD1	2335
TRBV28	TRBJ1-3	TRBD1	2327
TRBV5-1	TRBJ2-2	TRBD1	2315
TRBV27	TRBJ2-7	TRBD2	2307
TRBV28	TRBJ2-2	TRBD1	2284
TRBV7-2	TRBJ2-7	TRBD2	2259
TRBV7-6	TRBJ2-7	TRBD2	2259
TRBV10-1	TRBJ1-4	TRBD1	2245
TRBV6-4	TRBJ1-5	TRBD1	2230
TRBV6-1	TRBJ1-5	TRBD1	2230
TRBV6-3	TRBJ1-5	TRBD1	2230
TRBV7-2	TRBJ2-2	TRBD1	2202
TRBV7-6	TRBJ2-2	TRBD1	2202
TRBV4-3	TRBJ1-2	TRBD1	2186
TRBV4-1	TRBJ1-2	TRBD1	2186
TRBV4-2	TRBJ1-2	TRBD1	2186
TRBV9-1	TRBJ1-2	TRBD1	2151
TRBV19	TRBJ2-7	TRBD1	2103
TRBV7-3	TRBJ2-7	TRBD1	2054
TRBV10-1	TRBJ2-7	TRBD1	2051
TRBV13	TRBJ2-7	TRBD1	2003
TRBV12-2	TRBJ1-1	TRBD1	1879
TRBV12-3	TRBJ1-1	TRBD1	1879
TRBV7-2	TRBJ1-4	TRBD1	1878
TRBV7-6	TRBJ1-4	TRBD1	1878
TRBV27	TRBJ1-5	TRBD1	1869
TRBV24-1	TRBJ1-2	TRBD1	1822
TRBV7-2	TRBJ1-6	TRBD1	1819
TRBV7-6	TRBJ1-6	TRBD1	1819
TRBV29	TRBJ2-7	TRBD1	1801
TRBV9-1	TRBJ1-1	TRBD1	1785
TRBV12-4	TRBJ1-1	TRBD1	1742
TRBV4-1	TRBJ2-7	TRBD2	1735
TRBV4-2	TRBJ2-7	TRBD2	1735
TRBV4-3	TRBJ2-7	TRBD2	1735
TRBV6-4	TRBJ2-2	TRBD2	1733
TRBV6-1	TRBJ2-2	TRBD2	1733
TRBV6-3	TRBJ2-2	TRBD2	1733
TRBV27	TRBJ2-2	TRBD1	1686
TRBV7-2	TRBJ1-5	TRBD1	1686
TRBV7-6	TRBJ1-5	TRBD1	1686
TRBV11-3	TRBJ2-7	TRBD1	1671
TRBV11-1	TRBJ2-7	TRBD1	1671
TRBV11-2	TRBJ2-7	TRBD1	1671
TRBV9-1	TRBJ2-7	TRBD2	1659
TRBV28	TRBJ2-7	TRBD2	1645
TRBV28	TRBJ1-5	TRBD1	1636
TRBV12-4	TRBJ2-7	TRBD1	1617
TRBV13	TRBJ2-7	TRBD2	1599
TRBV12-2	TRBJ2-7	TRBD2	1569
TRBV12-3	TRBJ2-7	TRBD2	1569
TRBV7-6	TRBJ1-3	TRBD1	1565
TRBV7-2	TRBJ1-3	TRBD1	1565
TRBV3-4	TRBJ2-7	TRBD1	1555
TRBV3-1	TRBJ2-7	TRBD1	1555
TRBV7-5	TRBJ1-2	TRBD1	1544
TRBV19	TRBJ2-7	TRBD2	1537
TRBV9-1	TRBJ1-3	TRBD1	1534
TRBV5-1	TRBJ1-5	TRBD1	1533
TRBV24-1	TRBJ1-6	TRBD1	1530
TRBV9-1	TRBJ1-4	TRBD1	1516
TRBV7-5	TRBJ1-6	TRBD1	1466
TRBV24-1	TRBJ2-2	TRBD1	1464
TRBV10-1	TRBJ1-1	TRBD1	1457
TRBV23-1	TRBJ1-1	TRBD1	1439
TRBV9-1	TRBJ2-2	TRBD1	1418
TRBV23-1	TRBJ1-6	TRBD1	1415
TRBV12-2	TRBJ2-2	TRBD1	1397
TRBV12-3	TRBJ2-2	TRBD1	1397
TRBV4-2	TRBJ2-1	TRBD1	1392
TRBV4-1	TRBJ2-1	TRBD1	1392
TRBV4-3	TRBJ2-1	TRBD1	1389
TRBV9-1	TRBJ1-6	TRBD1	1386
TRBV12-3	TRBJ1-4	TRBD1	1339
TRBV12-2	TRBJ1-4	TRBD1	1339
TRBV10-1	TRBJ1-6	TRBD1	1332
TRBV10-1	TRBJ1-2	TRBD1	1313
TRBV23-1	TRBJ1-4	TRBD1	1299
TRBV6-1	TRBJ1-3	TRBD2	1288
TRBV6-3	TRBJ1-3	TRBD2	1288
TRBV6-4	TRBJ1-3	TRBD2	1288
TRBV12-3	TRBJ1-6	TRBD1	1281
TRBV12-2	TRBJ1-6	TRBD1	1281
TRBV12-2	TRBJ1-3	TRBD1	1273
TRBV12-3	TRBJ1-3	TRBD1	1273
TRBV7-6	TRBJ2-2	TRBD2	1210
TRBV7-2	TRBJ2-2	TRBD2	1210
TRBV19	TRBJ1-4	TRBD1	1208
TRBV4-2	TRBJ1-5	TRBD1	1202
TRBV4-1	TRBJ1-5	TRBD1	1202
TRBV4-3	TRBJ1-5	TRBD1	1202
TRBV5-1	TRBJ2-2	TRBD2	1166
TRBV10-1	TRBJ1-3	TRBD1	1159
TRBV6-2	TRBJ2-7	TRBD1	1145
TRBV4-1	TRBJ1-4	TRBD1	1142
TRBV4-2	TRBJ1-4	TRBD1	1142
TRBV4-3	TRBJ1-4	TRBD1	1142
TRBV24-1	TRBJ1-3	TRBD1	1131
TRBV20-1	TRBJ1-2	TRBD1	1113
TRBV23-1	TRBJ1-3	TRBD1	1112
TRBV12-4	TRBJ2-7	TRBD2	1095
TRBV19	TRBJ1-2	TRBD1	1072
TRBV9-1	TRBJ1-5	TRBD1	1060
TRBV2-1	TRBJ1-3	TRBD1	1059
TRBV2-2	TRBJ1-3	TRBD1	1059
TRBV29	TRBJ1-2	TRBD1	1049
TRBV2-3	TRBJ2-7	TRBD1	1042
TRBV19	TRBJ1-1	TRBD1	1036
TRBV9-1	TRBJ2-2	TRBD2	1028
TRBV24-1	TRBJ1-1	TRBD1	1011
TRBV7-3	TRBJ1-1	TRBD1	981
TRBV23-1	TRBJ1-5	TRBD1	973
TRBV3-1	TRBJ2-7	TRBD2	973
TRBV3-4	TRBJ2-7	TRBD2	973
TRBV4-2	TRBJ1-3	TRBD1	972
TRBV4-3	TRBJ1-3	TRBD1	972
TRBV4-1	TRBJ1-3	TRBD1	972
TRBV4-2	TRBJ1-1	TRBD1	949
TRBV4-1	TRBJ1-1	TRBD1	949
TRBV4-3	TRBJ1-1	TRBD1	948
TRBV19	TRBJ1-6	TRBD1	936
TRBV23-1	TRBJ2-7	TRBD2	934
TRBV29	TRBJ1-1	TRBD1	932
TRBV20-1	TRBJ2-7	TRBD1	924
TRBV6-4	TRBJ1-2	TRBD2	891
TRBV6-3	TRBJ1-2	TRBD2	891
TRBV6-1	TRBJ1-2	TRBD2	891
TRBV4-1	TRBJ1-6	TRBD1	875
TRBV4-2	TRBJ1-6	TRBD1	875
TRBV4-3	TRBJ1-6	TRBD1	875
TRBV28	TRBJ1-1	TRBD2	859
TRBV3-4	TRBJ1-6	TRBD1	856
TRBV3-1	TRBJ1-6	TRBD1	856
TRBV23-1	TRBJ2-2	TRBD1	846
TRBV24-1	TRBJ1-4	TRBD1	844
TRBV19	TRBJ1-3	TRBD1	839
TRBV12-2	TRBJ1-5	TRBD1	837
TRBV12-3	TRBJ1-5	TRBD1	837
TRBV25-1	TRBJ2-7	TRBD1	823
TRBV13	TRBJ1-3	TRBD1	814
TRBV7-3	TRBJ2-7	TRBD2	814
TRBV29	TRBJ1-3	TRBD1	790
TRBV6-2	TRBJ1-6	TRBD1	790
TRBV7-5	TRBJ2-7	TRBD1	785
TRBV3-4	TRBJ1-2	TRBD1	782
TRBV3-1	TRBJ1-2	TRBD1	782
TRBV29	TRBJ2-7	TRBD2	777
TRBV27	TRBJ1-1	TRBD2	775
TRBV5-3	TRBJ2-7	TRBD1	773
TRBV27	TRBJ1-2	TRBD2	766
TRBV28	TRBJ1-2	TRBD2	764
TRBV20-1	TRBJ1-6	TRBD1	758
TRBV23-1	TRBJ1-2	TRBD2	747
TRBV10-1	TRBJ2-2	TRBD1	745
TRBV12-2	TRBJ2-2	TRBD2	743
TRBV12-3	TRBJ2-2	TRBD2	743
TRBV19	TRBJ2-2	TRBD1	729
TRBV13	TRBJ1-1	TRBD1	726
TRBV13	TRBJ1-6	TRBD1	711
TRBV28	TRBJ2-2	TRBD2	704
TRBV3-1	TRBJ1-3	TRBD1	692
TRBV3-4	TRBJ1-3	TRBD1	692
TRBV2-3	TRBJ1-2	TRBD1	689
TRBV2-3	TRBJ1-1	TRBD1	674
TRBV5-3	TRBJ2-7	TRBD2	674
TRBV2-1	TRBJ2-7	TRBD1	665
TRBV2-2	TRBJ2-7	TRBD1	665
TRBV6-4	TRBJ1-1	TRBD2	665
TRBV6-3	TRBJ1-1	TRBD2	665
TRBV6-1	TRBJ1-1	TRBD2	665
TRBV11-3	TRBJ1-3	TRBD1	660
TRBV11-2	TRBJ1-3	TRBD1	660
TRBV11-1	TRBJ1-3	TRBD1	660
TRBV3-4	TRBJ1-1	TRBD1	659
TRBV3-1	TRBJ1-1	TRBD1	659
TRBV19	TRBJ2-1	TRBD2	651
TRBV20-1	TRBJ1-1	TRBD1	648
TRBV24-1	TRBJ1-5	TRBD1	633
TRBV2-1	TRBJ1-2	TRBD1	631
TRBV2-2	TRBJ1-2	TRBD1	631
TRBV15	TRBJ2-4	TRBD1	623
TRBV24-1	TRBJ2-7	TRBD2	616
TRBV7-2	TRBJ1-6	TRBD2	606
TRBV7-6	TRBJ1-6	TRBD2	606
TRBV6-2	TRBJ1-1	TRBD1	606
TRBV11-2	TRBJ2-7	TRBD2	603
TRBV11-3	TRBJ2-7	TRBD2	603
TRBV11-1	TRBJ2-7	TRBD2	603
TRBV7-3	TRBJ1-3	TRBD1	597
TRBV6-1	TRBJ1-6	TRBD2	595
TRBV6-4	TRBJ1-6	TRBD2	595
TRBV6-3	TRBJ1-6	TRBD2	595
TRBV3-4	TRBJ2-2	TRBD1	594
TRBV3-1	TRBJ2-2	TRBD1	594
TRBV6-2	TRBJ2-7	TRBD2	582
TRBV5-1	TRBJ1-2	TRBD2	581
TRBV2-3	TRBJ2-7	TRBD2	580
TRBV12-4	TRBJ1-2	TRBD1	578
TRBV7-3	TRBJ2-2	TRBD1	574
TRBV6-2	TRBJ1-4	TRBD1	573
TRBV13	TRBJ1-4	TRBD1	570
TRBV7-3	TRBJ1-2	TRBD1	564
TRBV20-1	TRBJ1-3	TRBD1	558
TRBV11-1	TRBJ1-1	TRBD1	553
TRBV11-2	TRBJ1-1	TRBD1	553
TRBV11-3	TRBJ1-1	TRBD1	553
TRBV6-2	TRBJ1-3	TRBD1	549
TRBV5-1	TRBJ1-1	TRBD2	547
TRBV20-1	TRBJ1-4	TRBD1	547
TRBV25-1	TRBJ1-1	TRBD1	534
TRBV20-1	TRBJ2-7	TRBD2	533
TRBV19	TRBJ1-5	TRBD1	526
TRBV11-2	TRBJ2-2	TRBD1	519
TRBV11-3	TRBJ2-2	TRBD1	519
TRBV11-1	TRBJ2-2	TRBD1	519
TRBV15	TRBJ2-3	TRBD1	517
TRBV13	TRBJ2-2	TRBD1	503
TRBV4-3	TRBJ2-2	TRBD2	500
TRBV4-2	TRBJ2-2	TRBD2	500
TRBV4-1	TRBJ2-2	TRBD2	500
TRBV10-1	TRBJ1-5	TRBD1	496
TRBV10-1	TRBJ2-1	TRBD2	495
TRBV11-1	TRBJ1-2	TRBD1	493
TRBV11-3	TRBJ1-2	TRBD1	493
TRBV11-2	TRBJ1-2	TRBD1	493
TRBV27	TRBJ1-6	TRBD2	491
TRBV15	TRBJ2-4	TRBD2	488
TRBV2-3	TRBJ1-3	TRBD1	488
TRBV3-4	TRBJ2-2	TRBD2	479
TRBV3-1	TRBJ2-2	TRBD2	479
TRBV29	TRBJ1-4	TRBD1	475
TRBV2-3	TRBJ1-5	TRBD1	472
TRBV2-1	TRBJ1-1	TRBD1	468
TRBV2-2	TRBJ1-1	TRBD1	468
TRBV9-1	TRBJ1-2	TRBD2	465
TRBV12-4	TRBJ1-5	TRBD1	458
TRBV3-1	TRBJ1-4	TRBD1	458
TRBV3-4	TRBJ1-4	TRBD1	458
TRBV6-4	TRBJ1-4	TRBD2	455
TRBV6-1	TRBJ1-4	TRBD2	455
TRBV6-3	TRBJ1-4	TRBD2	455
TRBV5-1	TRBJ1-3	TRBD2	454
TRBV12-2	TRBJ1-3	TRBD2	450
TRBV12-3	TRBJ1-3	TRBD2	450
TRBV2-3	TRBJ1-4	TRBD1	449
TRBV2-1	TRBJ1-6	TRBD1	447
TRBV2-2	TRBJ1-6	TRBD1	447
TRBV29	TRBJ1-6	TRBD1	447
TRBV25-1	TRBJ1-2	TRBD1	444
TRBV13	TRBJ1-5	TRBD1	441
TRBV28	TRBJ1-4	TRBD2	437
TRBV27	TRBJ1-3	TRBD2	434
TRBV28	TRBJ1-3	TRBD2	432
TRBV6-2	TRBJ2-2	TRBD1	432
TRBV7-5	TRBJ1-3	TRBD1	420
TRBV12-2	TRBJ1-2	TRBD2	418
TRBV12-3	TRBJ1-2	TRBD2	418
TRBV2-3	TRBJ1-6	TRBD1	414
TRBV9-1	TRBJ1-1	TRBD2	413
TRBV7-5	TRBJ2-7	TRBD2	409
TRBV10-1	TRBJ2-2	TRBD2	403
TRBV7-3	TRBJ1-5	TRBD1	399
TRBV7-2	TRBJ1-1	TRBD2	378
TRBV7-6	TRBJ1-1	TRBD2	378
TRBV5-3	TRBJ1-2	TRBD1	377
TRBV23-1	TRBJ2-2	TRBD2	371
TRBV19	TRBJ2-2	TRBD2	361
TRBV2-2	TRBJ2-7	TRBD2	360
TRBV2-1	TRBJ2-7	TRBD2	360
TRBV7-6	TRBJ1-2	TRBD2	353
TRBV7-2	TRBJ1-2	TRBD2	353
TRBV7-3	TRBJ1-6	TRBD1	350
TRBV12-4	TRBJ1-6	TRBD1	345
TRBV7-6	TRBJ1-3	TRBD2	340
TRBV7-2	TRBJ1-3	TRBD2	340
TRBV25-1	TRBJ2-7	TRBD2	339
TRBV20-1	TRBJ2-2	TRBD1	338
TRBV12-2	TRBJ2-1	TRBD2	334
TRBV12-3	TRBJ2-1	TRBD2	334
TRBV7-6	TRBJ2-1	TRBD1	333
TRBV7-2	TRBJ2-1	TRBD1	333
TRBV6-3	TRBJ1-5	TRBD2	332
TRBV6-1	TRBJ1-5	TRBD2	332
TRBV6-4	TRBJ1-5	TRBD2	332
TRBV7-5	TRBJ2-2	TRBD1	331
TRBV5-1	TRBJ1-4	TRBD2	323
TRBV25-1	TRBJ1-3	TRBD1	322
TRBV7-3	TRBJ1-4	TRBD1	319
TRBV9-1	TRBJ1-6	TRBD2	315
TRBV6-3	TRBJ2-1	TRBD2	313
TRBV6-1	TRBJ2-1	TRBD2	313
TRBV6-4	TRBJ2-1	TRBD2	313
TRBV11-1	TRBJ1-5	TRBD1	313
TRBV11-2	TRBJ1-5	TRBD1	313
TRBV11-3	TRBJ1-5	TRBD1	313
TRBV2-1	TRBJ1-4	TRBD1	312
TRBV2-2	TRBJ1-4	TRBD1	312
TRBV3-4	TRBJ1-5	TRBD1	305
TRBV3-1	TRBJ1-5	TRBD1	305
TRBV6-4	TRBJ2-1	TRBD1	303
TRBV6-1	TRBJ2-1	TRBD1	303
TRBV6-3	TRBJ2-1	TRBD1	303
TRBV27	TRBJ1-5	TRBD2	302
TRBV27	TRBJ1-4	TRBD2	301
TRBV24-1	TRBJ2-2	TRBD2	295
TRBV25-1	TRBJ2-2	TRBD1	294
TRBV5-1	TRBJ1-6	TRBD2	293
TRBV6-2	TRBJ2-2	TRBD2	293
TRBV24-1	TRBJ1-1	TRBD2	291
TRBV28	TRBJ2-1	TRBD1	291
TRBV5-3	TRBJ1-1	TRBD1	291
TRBV6-2	TRBJ1-5	TRBD1	291
TRBV9-1	TRBJ1-3	TRBD2	285
TRBV5-3	TRBJ1-4	TRBD1	282
TRBV12-4	TRBJ2-2	TRBD1	282
TRBV7-2	TRBJ1-4	TRBD2	280
TRBV7-6	TRBJ1-4	TRBD2	280
TRBV28	TRBJ1-6	TRBD2	278
TRBV5-1	TRBJ2-1	TRBD1	277
TRBV12-4	TRBJ1-3	TRBD1	270
TRBV2-3	TRBJ2-2	TRBD2	270
TRBV11-2	TRBJ1-6	TRBD1	270
TRBV11-3	TRBJ1-6	TRBD1	270
TRBV11-1	TRBJ1-6	TRBD1	270
TRBV20-1	TRBJ2-2	TRBD2	268
TRBV5-3	TRBJ1-3	TRBD1	261
TRBV15	TRBJ2-3	TRBD2	259
TRBV5-3	TRBJ2-2	TRBD1	256
TRBV4-3	TRBJ1-2	TRBD2	256
TRBV4-1	TRBJ1-2	TRBD2	256
TRBV4-2	TRBJ1-2	TRBD2	256
TRBV12-2	TRBJ1-1	TRBD2	255
TRBV12-3	TRBJ1-1	TRBD2	255
TRBV23-1	TRBJ1-1	TRBD2	253
TRBV10-1	TRBJ1-1	TRBD2	251
TRBV12-4	TRBJ2-1	TRBD1	247
TRBV25-1	TRBJ1-4	TRBD1	246
TRBV12-4	TRBJ1-4	TRBD1	243
TRBV27	TRBJ2-1	TRBD2	242
TRBV15	TRBJ1-3	TRBD1	240
TRBV29	TRBJ2-2	TRBD1	240
TRBV25-1	TRBJ1-6	TRBD1	236
TRBV2-3	TRBJ2-2	TRBD1	236
TRBV18	TRBJ2-7	TRBD1	235
TRBV4-1	TRBJ1-3	TRBD2	235
TRBV4-2	TRBJ1-3	TRBD2	235
TRBV4-3	TRBJ1-3	TRBD2	235
TRBV23-1	TRBJ2-1	TRBD1	230
TRBV5-1	TRBJ2-1	TRBD2	224
TRBV5-1	TRBJ1-5	TRBD2	221
TRBV11-1	TRBJ1-4	TRBD1	221
TRBV11-2	TRBJ1-4	TRBD1	221
TRBV11-3	TRBJ1-4	TRBD1	221
TRBV11-3	TRBJ2-2	TRBD2	220
TRBV11-2	TRBJ2-2	TRBD2	220
TRBV11-1	TRBJ2-2	TRBD2	220
TRBV23-1	TRBJ1-3	TRBD2	216
TRBV15	TRBJ2-6	TRBD1	215
TRBV24-1	TRBJ1-2	TRBD2	213
TRBV9-1	TRBJ1-4	TRBD2	213
TRBV23-1	TRBJ1-6	TRBD2	211
TRBV10-1	TRBJ1-2	TRBD2	211
TRBV23-1	TRBJ1-4	TRBD2	209
TRBV25-1	TRBJ1-5	TRBD1	208
TRBV7-6	TRBJ2-1	TRBD2	207
TRBV7-2	TRBJ2-1	TRBD2	207
TRBV29	TRBJ1-1	TRBD2	206
TRBV7-2	TRBJ2-4	TRBD2	206
TRBV7-6	TRBJ2-4	TRBD2	206
TRBV5-3	TRBJ1-6	TRBD1	205
TRBV10-1	TRBJ1-3	TRBD2	203
TRBV5-3	TRBJ1-5	TRBD1	202
TRBV9-1	TRBJ1-5	TRBD2	200
TRBV7-5	TRBJ1-1	TRBD1	198
TRBV24-1	TRBJ1-3	TRBD2	196
TRBV4-1	TRBJ2-1	TRBD2	195
TRBV4-2	TRBJ2-1	TRBD2	195
TRBV4-3	TRBJ2-1	TRBD2	194
TRBV28	TRBJ1-5	TRBD2	193
TRBV2-1	TRBJ2-2	TRBD1	189
TRBV2-2	TRBJ2-2	TRBD1	189
TRBV4-2	TRBJ1-1	TRBD2	186
TRBV4-3	TRBJ1-1	TRBD2	186
TRBV4-1	TRBJ1-1	TRBD2	186
TRBV24-1	TRBJ2-1	TRBD1	185
TRBV20-1	TRBJ1-5	TRBD1	185
TRBV13	TRBJ1-2	TRBD2	185
TRBV7-5	TRBJ1-4	TRBD1	185
TRBV20-1	TRBJ1-2	TRBD2	184
TRBV27	TRBJ2-1	TRBD1	184
TRBV19	TRBJ1-3	TRBD2	182
TRBV7-3	TRBJ1-1	TRBD2	181
TRBV9-1	TRBJ2-1	TRBD2	177
TRBV12-3	TRBJ2-1	TRBD1	176
TRBV12-2	TRBJ2-1	TRBD1	176
TRBV9-1	TRBJ2-1	TRBD1	172
TRBV3-1	TRBJ2-1	TRBD2	169
TRBV3-4	TRBJ2-1	TRBD2	169
TRBV12-2	TRBJ1-4	TRBD2	168
TRBV12-3	TRBJ1-4	TRBD2	168
TRBV4-3	TRBJ1-4	TRBD2	167
TRBV4-2	TRBJ1-4	TRBD2	167
TRBV4-1	TRBJ1-4	TRBD2	167
TRBV6-2	TRBJ1-2	TRBD2	167
TRBV12-4	TRBJ2-2	TRBD2	166
TRBV12-2	TRBJ1-6	TRBD2	159
TRBV12-3	TRBJ1-6	TRBD2	159
TRBV25-1	TRBJ2-2	TRBD2	157
TRBV7-4	TRBJ2-7	TRBD1	157
TRBV7-3	TRBJ2-1	TRBD1	154
TRBV10-1	TRBJ1-4	TRBD2	152
TRBV19	TRBJ1-6	TRBD2	150
TRBV10-1	TRBJ1-6	TRBD2	148
TRBV15	TRBJ2-7	TRBD1	147
TRBV12-4	TRBJ2-1	TRBD2	146
TRBV7-5	TRBJ1-5	TRBD1	144
TRBV19	TRBJ1-2	TRBD2	143
TRBV29	TRBJ1-5	TRBD1	142
TRBV6-2	TRBJ1-6	TRBD2	142
TRBV12-4	TRBJ1-1	TRBD2	141
TRBV4-2	TRBJ1-6	TRBD2	140
TRBV4-3	TRBJ1-6	TRBD2	140
TRBV4-1	TRBJ1-6	TRBD2	140
TRBV19	TRBJ1-1	TRBD2	139
TRBV19	TRBJ1-4	TRBD2	138
TRBV7-2	TRBJ1-5	TRBD2	137
TRBV7-6	TRBJ1-5	TRBD2	137
TRBV24-1	TRBJ2-1	TRBD2	135
TRBV5-3	TRBJ2-2	TRBD2	134
TRBV3-1	TRBJ1-1	TRBD2	132
TRBV3-4	TRBJ1-1	TRBD2	132
TRBV3-1	TRBJ1-2	TRBD2	131
TRBV3-4	TRBJ1-2	TRBD2	131
TRBV24-1	TRBJ1-4	TRBD2	128
TRBV29	TRBJ2-2	TRBD2	126
TRBV11-2	TRBJ2-1	TRBD1	126
TRBV11-3	TRBJ2-1	TRBD1	126
TRBV11-1	TRBJ2-1	TRBD1	126
TRBV7-3	TRBJ1-2	TRBD2	124
TRBV4-1	TRBJ1-5	TRBD2	124
TRBV4-3	TRBJ1-5	TRBD2	124
TRBV4-2	TRBJ1-5	TRBD2	124
TRBV29	TRBJ1-3	TRBD2	123
TRBV19	TRBJ2-1	TRBD1	120
TRBV2-3	TRBJ1-2	TRBD2	120
TRBV6-2	TRBJ1-1	TRBD2	119
TRBV7-5	TRBJ2-1	TRBD1	119
TRBV25-1	TRBJ1-1	TRBD2	116
TRBV28	TRBJ2-1	TRBD2	116
TRBV12-4	TRBJ1-2	TRBD2	115
TRBV23-1	TRBJ2-1	TRBD2	115
TRBV2-2	TRBJ2-2	TRBD2	115
TRBV2-1	TRBJ2-2	TRBD2	115
TRBV18	TRBJ1-5	TRBD1	114
TRBV3-4	TRBJ1-3	TRBD2	113
TRBV3-1	TRBJ1-3	TRBD2	113
TRBV11-1	TRBJ1-3	TRBD2	110
TRBV7-3	TRBJ2-2	TRBD2	110
TRBV11-3	TRBJ1-3	TRBD2	110
TRBV11-2	TRBJ1-3	TRBD2	110
TRBV23-1	TRBJ1-5	TRBD2	110
TRBV7-5	TRBJ2-2	TRBD2	109
TRBV3-2	TRBJ2-7	TRBD1	109
TRBV3-4	TRBJ1-6	TRBD2	107
TRBV3-1	TRBJ1-6	TRBD2	107
TRBV13	TRBJ1-1	TRBD2	107
TRBV13	TRBJ1-6	TRBD2	105
TRBV2-2	TRBJ1-5	TRBD1	103
TRBV2-1	TRBJ1-5	TRBD1	103
TRBV6-2	TRBJ1-3	TRBD2	98
TRBV11-3	TRBJ1-1	TRBD2	97
TRBV11-1	TRBJ1-1	TRBD2	97
TRBV11-2	TRBJ1-1	TRBD2	97
TRBV9-1	TRBJ2-5	TRBD1	96
TRBV13	TRBJ1-3	TRBD2	96
TRBV7-4	TRBJ2-2	TRBD1	96
TRBV24-1	TRBJ1-6	TRBD2	94
TRBV18	TRBJ1-2	TRBD1	94
TRBV3-1	TRBJ2-1	TRBD1	94
TRBV3-4	TRBJ2-1	TRBD1	94
TRBV2-1	TRBJ1-3	TRBD2	94
TRBV2-2	TRBJ1-3	TRBD2	94
TRBV3-2	TRBJ2-7	TRBD2	93
TRBV12-4	TRBJ2-4	TRBD1	92
TRBV20-1	TRBJ1-1	TRBD2	90
TRBV2-3	TRBJ1-4	TRBD2	89
TRBV7-5	TRBJ2-1	TRBD2	89
TRBV13	TRBJ1-4	TRBD2	89
TRBV7-3	TRBJ2-1	TRBD2	88
TRBV20-1	TRBJ1-6	TRBD2	88
TRBV7-3	TRBJ1-3	TRBD2	87
TRBV2-3	TRBJ1-1	TRBD2	87
TRBV12-4	TRBJ1-3	TRBD2	86
TRBV15	TRBJ2-6	TRBD2	85
TRBV23-1	TRBJ2-4	TRBD1	84
TRBV12-4	TRBJ1-5	TRBD2	83
TRBV12-2	TRBJ1-5	TRBD2	82
TRBV12-3	TRBJ1-5	TRBD2	82
TRBV18	TRBJ1-1	TRBD1	82
TRBV2-3	TRBJ1-3	TRBD2	81
TRBV25-1	TRBJ1-3	TRBD2	81
TRBV24-1	TRBJ1-5	TRBD2	80
TRBV15	TRBJ1-5	TRBD1	79
TRBV18	TRBJ2-2	TRBD1	78
TRBV20-1	TRBJ1-4	TRBD2	78
TRBV5-3	TRBJ1-2	TRBD2	78
TRBV10-1	TRBJ2-1	TRBD1	77
TRBV6-4	TRBJ2-4	TRBD1	77
TRBV6-3	TRBJ2-4	TRBD1	77
TRBV6-1	TRBJ2-4	TRBD1	77
TRBV6-2	TRBJ1-4	TRBD2	77
TRBV6-2	TRBJ2-1	TRBD1	76
TRBV18	TRBJ1-3	TRBD1	74
TRBV5-3	TRBJ1-3	TRBD2	72
TRBV11-1	TRBJ2-1	TRBD2	72
TRBV11-2	TRBJ2-1	TRBD2	72
TRBV11-3	TRBJ2-1	TRBD2	72
TRBV20-1	TRBJ1-3	TRBD2	71
TRBV2-1	TRBJ1-2	TRBD2	70
TRBV2-2	TRBJ1-2	TRBD2	70
TRBV2-2	TRBJ1-1	TRBD2	68
TRBV2-1	TRBJ1-1	TRBD2	68
TRBV7-6	TRBJ2-3	TRBD1	67
TRBV7-2	TRBJ2-3	TRBD1	67
TRBV3-1	TRBJ1-4	TRBD2	64
TRBV3-4	TRBJ1-4	TRBD2	64
TRBV25-1	TRBJ1-2	TRBD2	63
TRBV5-3	TRBJ1-1	TRBD2	63
TRBV19	TRBJ1-5	TRBD2	62
TRBV2-2	TRBJ1-6	TRBD2	62
TRBV2-1	TRBJ1-6	TRBD2	62
TRBV18	TRBJ2-7	TRBD2	61
TRBV29	TRBJ1-4	TRBD2	61
TRBV20-1	TRBJ2-1	TRBD1	61
TRBV7-4	TRBJ2-7	TRBD2	61
TRBV7-3	TRBJ1-6	TRBD2	60
TRBV6-1	TRBJ2-4	TRBD2	60
TRBV6-4	TRBJ2-4	TRBD2	60
TRBV6-3	TRBJ2-4	TRBD2	60
TRBV13	TRBJ1-5	TRBD2	59
TRBV11-2	TRBJ1-2	TRBD2	59
TRBV11-1	TRBJ1-2	TRBD2	59
TRBV11-3	TRBJ1-2	TRBD2	59
TRBV3-1	TRBJ1-5	TRBD2	57
TRBV3-4	TRBJ1-5	TRBD2	57
TRBV7-6	TRBJ2-4	TRBD1	57
TRBV7-2	TRBJ2-4	TRBD1	57
TRBV15	TRBJ2-1	TRBD1	56
TRBV3-2	TRBJ1-1	TRBD1	56
TRBV19	TRBJ2-4	TRBD1	55
TRBV3-2	TRBJ1-2	TRBD1	54
TRBV15	TRBJ1-2	TRBD1	53
TRBV18	TRBJ1-4	TRBD1	52
TRBV7-5	TRBJ1-3	TRBD2	52
TRBV6-2	TRBJ2-1	TRBD2	51
TRBV7-3	TRBJ1-5	TRBD2	50
TRBV7-3	TRBJ1-4	TRBD2	50
TRBV18	TRBJ1-6	TRBD1	50
TRBV25-1	TRBJ2-1	TRBD1	50
TRBV27	TRBJ2-4	TRBD1	49
TRBV11-1	TRBJ1-5	TRBD2	49
TRBV11-3	TRBJ1-5	TRBD2	49
TRBV11-2	TRBJ1-5	TRBD2	49
TRBV2-3	TRBJ2-1	TRBD2	48
TRBV10-1	TRBJ1-5	TRBD2	48
TRBV4-1	TRBJ2-4	TRBD2	48
TRBV4-2	TRBJ2-4	TRBD2	48
TRBV4-3	TRBJ2-4	TRBD2	48
TRBV29	TRBJ2-1	TRBD1	47
TRBV13	TRBJ2-1	TRBD1	47
TRBV5-3	TRBJ2-1	TRBD1	47
TRBV11-1	TRBJ1-6	TRBD2	47
TRBV11-2	TRBJ1-6	TRBD2	47
TRBV11-3	TRBJ1-6	TRBD2	47
TRBV15	TRBJ2-7	TRBD2	46
TRBV12-3	TRBJ2-3	TRBD1	46
TRBV12-2	TRBJ2-3	TRBD1	46
TRBV2-3	TRBJ1-6	TRBD2	45
TRBV29	TRBJ1-6	TRBD2	44
TRBV24-1	TRBJ2-4	TRBD1	44
TRBV6-2	TRBJ1-5	TRBD2	44
TRBV15	TRBJ1-1	TRBD1	43
TRBV6-4	TRBJ2-3	TRBD1	43
TRBV6-1	TRBJ2-3	TRBD1	43
TRBV6-3	TRBJ2-3	TRBD1	43
TRBV3-2	TRBJ1-3	TRBD1	43
TRBV2-2	TRBJ1-4	TRBD2	42
TRBV2-1	TRBJ1-4	TRBD2	42
TRBV3-2	TRBJ2-2	TRBD2	41
TRBV12-4	TRBJ1-6	TRBD2	41
TRBV2-3	TRBJ2-1	TRBD1	40
TRBV3-2	TRBJ2-2	TRBD1	39
TRBV3-2	TRBJ1-6	TRBD1	39
TRBV13	TRBJ2-1	TRBD2	38
TRBV11-1	TRBJ2-4	TRBD1	37
TRBV11-3	TRBJ2-4	TRBD1	37
TRBV25-1	TRBJ1-6	TRBD2	37
TRBV11-2	TRBJ2-4	TRBD1	37
TRBV15	TRBJ1-6	TRBD1	35
TRBV7-5	TRBJ1-1	TRBD2	35
TRBV7-5	TRBJ1-6	TRBD2	35
TRBV7-5	TRBJ1-2	TRBD2	35
TRBV5-1	TRBJ2-3	TRBD2	34
TRBV27	TRBJ2-6	TRBD1	34
TRBV4-3	TRBJ2-4	TRBD1	34
TRBV4-1	TRBJ2-4	TRBD1	34
TRBV4-2	TRBJ2-4	TRBD1	34
TRBV5-3	TRBJ1-5	TRBD2	34
TRBV5-3	TRBJ1-6	TRBD2	34
TRBV7-3	TRBJ2-3	TRBD1	33
TRBV12-4	TRBJ1-4	TRBD2	33
TRBV6-6	TRBJ2-7	TRBD1	33
TRBV11-2	TRBJ1-4	TRBD2	33
TRBV11-3	TRBJ1-4	TRBD2	33
TRBV11-1	TRBJ1-4	TRBD2	33
TRBV7-5	TRBJ2-6	TRBD1	32
TRBV15	TRBJ2-1	TRBD2	32
TRBV5-3	TRBJ1-4	TRBD2	32
TRBV9-1	TRBJ2-4	TRBD1	31
TRBV6-4	TRBJ2-6	TRBD1	31
TRBV6-3	TRBJ2-6	TRBD1	31
TRBV6-1	TRBJ2-6	TRBD1	31
TRBV7-5	TRBJ1-4	TRBD2	31
TRBV7-4	TRBJ1-6	TRBD1	31
TRBV28	TRBJ2-4	TRBD2	30
TRBV23-1	TRBJ2-4	TRBD2	30
TRBV28	TRBJ2-4	TRBD1	30
TRBV12-3	TRBJ2-4	TRBD1	29
TRBV12-2	TRBJ2-4	TRBD1	29
TRBV7-4	TRBJ1-5	TRBD1	29
TRBV3-2	TRBJ1-4	TRBD1	29
TRBV6-6	TRBJ1-2	TRBD1	29
TRBV2-3	TRBJ1-5	TRBD2	28
TRBV29	TRBJ2-1	TRBD2	28
TRBV6-1	TRBJ2-3	TRBD2	28
TRBV6-4	TRBJ2-3	TRBD2	28
TRBV6-3	TRBJ2-3	TRBD2	28
TRBV7-4	TRBJ2-2	TRBD2	28
TRBV4-3	TRBJ2-3	TRBD2	28
TRBV4-2	TRBJ2-3	TRBD2	28
TRBV4-1	TRBJ2-3	TRBD2	28
TRBV23-1	TRBJ2-3	TRBD1	27
TRBV18	TRBJ2-2	TRBD2	27
TRBV1-1	TRBJ2-2	TRBD1	26
TRBV2-2	TRBJ2-1	TRBD1	26
TRBV2-1	TRBJ2-1	TRBD1	26
TRBV20-1	TRBJ2-1	TRBD2	25
TRBV11-1	TRBJ2-4	TRBD2	25
TRBV11-2	TRBJ2-4	TRBD2	25
TRBV11-3	TRBJ2-4	TRBD2	25
TRBV7-4	TRBJ1-2	TRBD1	25
TRBV4-3	TRBJ2-6	TRBD1	25
TRBV4-2	TRBJ2-6	TRBD1	25
TRBV4-1	TRBJ2-6	TRBD1	25
TRBV12-2	TRBJ2-4	TRBD2	24
TRBV2-1	TRBJ2-1	TRBD2	24
TRBV12-3	TRBJ2-4	TRBD2	24
TRBV7-3	TRBJ2-6	TRBD1	24
TRBV2-2	TRBJ2-1	TRBD2	24
TRBV7-4	TRBJ1-4	TRBD1	24
TRBV24-1	TRBJ2-4	TRBD2	23
TRBV27	TRBJ2-3	TRBD1	22
TRBV15	TRBJ2-2	TRBD1	22
TRBV19	TRBJ2-4	TRBD2	22
TRBV18	TRBJ2-1	TRBD1	22
TRBV23-1	TRBJ2-3	TRBD2	22
TRBV3-2	TRBJ2-1	TRBD2	22
TRBV19	TRBJ2-3	TRBD1	21
TRBV5-1	TRBJ2-6	TRBD1	21
TRBV3-2	TRBJ1-5	TRBD1	21
TRBV3-2	TRBJ2-1	TRBD1	21
TRBV27	TRBJ2-4	TRBD2	20
TRBV5-1	TRBJ2-3	TRBD1	20
TRBV13	TRBJ2-3	TRBD1	19
TRBV27	TRBJ2-3	TRBD2	19
TRBV7-2	TRBJ2-3	TRBD2	19
TRBV7-6	TRBJ2-3	TRBD2	19
TRBV6-2	TRBJ2-4	TRBD1	19
TRBV7-4	TRBJ1-1	TRBD1	19
TRBV15	TRBJ1-5	TRBD2	18
TRBV25-1	TRBJ2-1	TRBD2	18
TRBV28	TRBJ2-3	TRBD2	18
TRBV9-1	TRBJ2-4	TRBD2	18
TRBV5-1	TRBJ2-4	TRBD2	18
TRBV6-4	TRBJ2-5	TRBD2	18
TRBV6-1	TRBJ2-5	TRBD2	18
TRBV6-3	TRBJ2-5	TRBD2	18
TRBV7-3	TRBJ2-4	TRBD1	17
TRBV9-1	TRBJ2-3	TRBD1	17
TRBV12-4	TRBJ2-4	TRBD2	17
TRBV7-5	TRBJ1-5	TRBD2	17
TRBV16	TRBJ2-1	TRBD1	17
TRBV24-1	TRBJ2-3	TRBD2	17
TRBV7-4	TRBJ1-3	TRBD1	17
TRBV15	TRBJ2-2	TRBD2	16
TRBV28	TRBJ2-3	TRBD1	16
TRBV20-1	TRBJ1-5	TRBD2	16
TRBV25-1	TRBJ1-5	TRBD2	16
TRBV3-1	TRBJ2-3	TRBD2	16
TRBV3-4	TRBJ2-3	TRBD2	16
TRBV4-3	TRBJ2-3	TRBD1	16
TRBV4-1	TRBJ2-3	TRBD1	16
TRBV4-2	TRBJ2-3	TRBD1	16
TRBV6-6	TRBJ1-1	TRBD1	16
TRBV15	TRBJ1-4	TRBD1	15
TRBV6-6	TRBJ2-7	TRBD2	15
TRBV3-4	TRBJ2-4	TRBD2	15
TRBV3-1	TRBJ2-4	TRBD1	15
TRBV3-4	TRBJ2-4	TRBD1	15
TRBV3-1	TRBJ2-4	TRBD2	15
TRBV3-2	TRBJ1-6	TRBD2	14
TRBV18	TRBJ1-6	TRBD2	14
TRBV19	TRBJ2-6	TRBD1	14
TRBV13	TRBJ2-4	TRBD2	14
TRBV11-3	TRBJ2-6	TRBD1	13
TRBV29	TRBJ2-5	TRBD1	13
TRBV19	TRBJ2-6	TRBD2	13
TRBV12-4	TRBJ2-5	TRBD1	13
TRBV25-1	TRBJ1-4	TRBD2	13
TRBV11-1	TRBJ2-6	TRBD1	13
TRBV25-1	TRBJ2-4	TRBD1	13
TRBV11-2	TRBJ2-6	TRBD1	13
TRBV6-6	TRBJ1-6	TRBD1	13
TRBV6-2	TRBJ2-4	TRBD2	13
TRBV2-2	TRBJ1-5	TRBD2	12
TRBV10-1	TRBJ2-6	TRBD2	12
TRBV7-5	TRBJ2-4	TRBD2	12
TRBV2-1	TRBJ1-5	TRBD2	12
TRBV25-1	TRBJ2-3	TRBD2	12
TRBV15	TRBJ1-2	TRBD2	12
TRBV18	TRBJ1-3	TRBD2	12
TRBV29	TRBJ1-5	TRBD2	12
TRBV29	TRBJ2-4	TRBD1	12
TRBV3-2	TRBJ1-4	TRBD2	12
TRBV7-6	TRBJ2-6	TRBD1	12
TRBV7-2	TRBJ2-6	TRBD1	12
TRBV12-3	TRBJ2-6	TRBD1	11
TRBV29	TRBJ2-3	TRBD2	11
TRBV12-2	TRBJ2-6	TRBD1	11
TRBV3-2	TRBJ1-2	TRBD2	11
TRBV11-3	TRBJ2-3	TRBD1	11
TRBV11-2	TRBJ2-3	TRBD1	11
TRBV9-1	TRBJ2-3	TRBD2	11
TRBV11-1	TRBJ2-3	TRBD1	11
TRBV1-1	TRBJ2-7	TRBD2	11
TRBV6-6	TRBJ1-4	TRBD1	11
TRBV1-1	TRBJ1-2	TRBD1	11
TRBV6-6	TRBJ1-3	TRBD1	11
TRBV1-1	TRBJ2-7	TRBD1	11
TRBV5-1	TRBJ2-4	TRBD1	10
TRBV7-5	TRBJ2-4	TRBD1	10
TRBV12-4	TRBJ2-3	TRBD1	10
TRBV6-3	TRBJ2-6	TRBD2	10
TRBV6-1	TRBJ2-6	TRBD2	10
TRBV6-4	TRBJ2-6	TRBD2	10
TRBV4-3	TRBJ2-6	TRBD2	10
TRBV4-1	TRBJ2-6	TRBD2	10
TRBV4-2	TRBJ2-6	TRBD2	10
TRBV29	TRBJ2-5	TRBD2	9
TRBV2-3	TRBJ2-4	TRBD2	9
TRBV18	TRBJ1-2	TRBD2	9
TRBV13	TRBJ2-3	TRBD2	9
TRBV10-1	TRBJ2-3	TRBD2	9
TRBV3-2	TRBJ1-1	TRBD2	9
TRBV5-3	TRBJ2-1	TRBD2	9
TRBV5-3	TRBJ2-4	TRBD2	9
TRBV7-4	TRBJ1-2	TRBD2	8
TRBV28	TRBJ2-6	TRBD1	8
TRBV23-1	TRBJ2-6	TRBD1	8
TRBV27	TRBJ2-6	TRBD2	8
TRBV5-1	TRBJ2-5	TRBD1	8
TRBV18	TRBJ2-1	TRBD2	8
TRBV9-1	TRBJ2-6	TRBD2	8
TRBV3-4	TRBJ2-6	TRBD1	8
TRBV10-1	TRBJ2-4	TRBD1	8
TRBV3-1	TRBJ2-6	TRBD1	8
TRBV3-4	TRBJ2-5	TRBD2	8
TRBV3-1	TRBJ2-5	TRBD2	8
TRBV3-2	TRBJ1-3	TRBD2	8
TRBV7-2	TRBJ2-6	TRBD2	7
TRBV14	TRBJ1-1	TRBD1	7
TRBV13	TRBJ2-4	TRBD1	7
TRBV16	TRBJ1-2	TRBD1	7
TRBV24-1	TRBJ2-6	TRBD1	7
TRBV18	TRBJ2-6	TRBD1	7
TRBV7-6	TRBJ2-6	TRBD2	7
TRBV15	TRBJ1-6	TRBD2	7
TRBV5-3	TRBJ2-3	TRBD1	7
TRBV7-4	TRBJ2-1	TRBD1	7
TRBV12-3	TRBJ2-3	TRBD2	7
TRBV6-2	TRBJ2-3	TRBD1	7
TRBV12-2	TRBJ2-3	TRBD2	7
TRBV1-1	TRBJ1-1	TRBD1	7
TRBV9-1	TRBJ2-5	TRBD2	6
TRBV15	TRBJ1-3	TRBD2	6
TRBV18	TRBJ1-1	TRBD2	6
TRBV15	TRBJ1-1	TRBD2	6
TRBV5-1	TRBJ2-5	TRBD2	6
TRBV7-3	TRBJ2-6	TRBD2	6
TRBV6-6	TRBJ1-5	TRBD1	6
TRBV24-1	TRBJ2-3	TRBD1	6
TRBV11-2	TRBJ2-6	TRBD2	6
TRBV11-3	TRBJ2-6	TRBD2	6
TRBV11-1	TRBJ2-6	TRBD2	6
TRBV3-2	TRBJ1-5	TRBD2	6
TRBV25-1	TRBJ2-3	TRBD1	5
TRBV28	TRBJ2-5	TRBD1	5
TRBV20-1	TRBJ2-4	TRBD1	5
TRBV1-1	TRBJ1-5	TRBD1	5
TRBV25-1	TRBJ2-6	TRBD1	5
TRBV15	TRBJ1-4	TRBD2	5
TRBV12-3	TRBJ2-6	TRBD2	5
TRBV23-1	TRBJ2-5	TRBD1	5
TRBV16	TRBJ2-7	TRBD1	5
TRBV1-1	TRBJ1-4	TRBD1	5
TRBV12-2	TRBJ2-6	TRBD2	5
TRBV10-1	TRBJ2-6	TRBD1	5
TRBV6-6	TRBJ2-2	TRBD1	5
TRBV6-6	TRBJ2-2	TRBD2	5
TRBV3-1	TRBJ2-3	TRBD1	5
TRBV12-2	TRBJ2-5	TRBD1	5
TRBV2-1	TRBJ2-4	TRBD1	5
TRBV2-2	TRBJ2-4	TRBD1	5
TRBV12-3	TRBJ2-5	TRBD1	5
TRBV3-4	TRBJ2-3	TRBD1	5
TRBV6-6	TRBJ1-2	TRBD2	5
TRBV7-4	TRBJ1-3	TRBD2	5
TRBV6-2	TRBJ2-3	TRBD2	5
TRBV5-3	TRBJ2-4	TRBD1	4
TRBV3-1	TRBJ2-6	TRBD2	4
TRBV20-1	TRBJ2-3	TRBD2	4
TRBV20-1	TRBJ2-3	TRBD1	4
TRBV9-1	TRBJ2-6	TRBD1	4
TRBV16	TRBJ1-1	TRBD1	4
TRBV18	TRBJ1-5	TRBD2	4
TRBV3-4	TRBJ2-6	TRBD2	4
TRBV29	TRBJ2-3	TRBD1	4
TRBV6-1	TRBJ2-5	TRBD1	4
TRBV6-3	TRBJ2-5	TRBD1	4
TRBV6-4	TRBJ2-5	TRBD1	4
TRBV7-6	TRBJ2-5	TRBD2	4
TRBV7-2	TRBJ2-5	TRBD2	4
TRBV1-1	TRBJ1-3	TRBD1	4
TRBV7-4	TRBJ1-4	TRBD2	4
TRBV1-1	TRBJ1-6	TRBD1	4
TRBV29	TRBJ2-4	TRBD2	3
TRBV7-3	TRBJ2-4	TRBD2	3
TRBV24-1	TRBJ2-5	TRBD2	3
TRBV21-1	TRBJ2-7	TRBD1	3
TRBV19	TRBJ2-5	TRBD1	3
TRBV16	TRBJ2-7	TRBD2	3
TRBV18	TRBJ2-3	TRBD2	3
TRBV2-3	TRBJ2-3	TRBD1	3
TRBV24-1	TRBJ2-5	TRBD1	3
TRBV12-4	TRBJ2-6	TRBD1	3
TRBV7-4	TRBJ1-6	TRBD2	3
TRBV23-1	TRBJ2-6	TRBD2	3
TRBV1-1	TRBJ2-1	TRBD1	3
TRBV6-2	TRBJ2-6	TRBD2	3
TRBV3-3	TRBJ2-1	TRBD1	3
TRBV2-2	TRBJ2-3	TRBD2	3
TRBV2-1	TRBJ2-3	TRBD2	3
TRBV6-7	TRBJ2-7	TRBD1	3
TRBV6-6	TRBJ1-3	TRBD2	3
TRBV2-1	TRBJ2-4	TRBD2	2
TRBV12-4	TRBJ2-3	TRBD2	2
TRBV13	TRBJ2-5	TRBD1	2
TRBV2-3	TRBJ2-6	TRBD1	2
TRBV6-7	TRBJ1-2	TRBD1	2
TRBV2-2	TRBJ2-6	TRBD1	2
TRBV12-4	TRBJ2-6	TRBD2	2
TRBV10-1	TRBJ2-5	TRBD2	2
TRBV2-2	TRBJ2-4	TRBD2	2
TRBV18	TRBJ2-6	TRBD2	2
TRBV18	TRBJ2-4	TRBD2	2
TRBV7-5	TRBJ2-3	TRBD1	2
TRBV18	TRBJ2-4	TRBD1	2
TRBV7-4	TRBJ1-1	TRBD2	2
TRBV2-1	TRBJ2-6	TRBD1	2
TRBV3-2	TRBJ2-4	TRBD1	2
TRBV2-3	TRBJ2-4	TRBD1	2
TRBV28	TRBJ2-6	TRBD2	2
TRBV6-6	TRBJ1-5	TRBD2	2
TRBV6-6	TRBJ1-4	TRBD2	2
TRBV4-2	TRBJ2-5	TRBD1	2
TRBV4-3	TRBJ2-5	TRBD2	2
TRBV4-1	TRBJ2-5	TRBD2	2
TRBV4-1	TRBJ2-5	TRBD1	2
TRBV4-3	TRBJ2-5	TRBD1	2
TRBV4-2	TRBJ2-5	TRBD2	2
TRBV6-6	TRBJ1-1	TRBD2	2
TRBV1-1	TRBJ1-4	TRBD2	2
TRBV6-6	TRBJ2-1	TRBD2	2
TRBV7-2	TRBJ2-5	TRBD1	2
TRBV7-6	TRBJ2-5	TRBD1	2
TRBV6-7	TRBJ1-1	TRBD1	2
TRBV6-7	TRBJ1-2	TRBD2	2
TRBV6-2	TRBJ2-5	TRBD2	2
TRBV6-7	TRBJ1-5	TRBD1	2
TRBV1-1	TRBJ2-2	TRBD2	2
TRBV6-5	TRBJ1-2	TRBD1	2
TRBV2-3	TRBJ2-6	TRBD2	1
TRBV16	TRBJ1-6	TRBD1	1
TRBV21-1	TRBJ1-4	TRBD1	1
TRBV7-3	TRBJ2-3	TRBD2	1
TRBV15	TRBJ2-5	TRBD1	1
TRBV3-1	TRBJ2-5	TRBD1	1
TRBV10-1	TRBJ2-4	TRBD2	1
TRBV3-3	TRBJ1-1	TRBD1	1
TRBV21-1	TRBJ1-2	TRBD2	1
TRBV27	TRBJ2-5	TRBD1	1
TRBV7-5	TRBJ2-5	TRBD1	1
TRBV7-4	TRBJ2-1	TRBD2	1
TRBV3-3	TRBJ2-7	TRBD1	1
TRBV6-6	TRBJ2-1	TRBD1	1
TRBV25-1	TRBJ2-4	TRBD2	1
TRBV11-1	TRBJ2-3	TRBD2	1
TRBV10-1	TRBJ2-3	TRBD1	1
TRBV25-1	TRBJ2-5	TRBD1	1
TRBV5-3	TRBJ2-5	TRBD2	1
TRBV5-3	TRBJ2-5	TRBD1	1
TRBV16	TRBJ1-5	TRBD1	1
TRBV7-3	TRBJ2-5	TRBD1	1
TRBV14	TRBJ1-5	TRBD2	1
TRBV3-4	TRBJ2-5	TRBD1	1
TRBV2-2	TRBJ2-3	TRBD1	1
TRBV3-3	TRBJ2-7	TRBD2	1
TRBV21-1	TRBJ2-1	TRBD1	1
TRBV5-1	TRBJ2-6	TRBD2	1
TRBV7-4	TRBJ2-3	TRBD1	1
TRBV20-1	TRBJ2-5	TRBD1	1
TRBV7-5	TRBJ2-5	TRBD2	1
TRBV7-4	TRBJ1-5	TRBD2	1
TRBV7-9	TRBJ2-7	TRBD2	1
TRBV21-1	TRBJ2-3	TRBD1	1
TRBV19	TRBJ2-3	TRBD2	1
TRBV2-1	TRBJ2-3	TRBD1	1
TRBV14	TRBJ1-6	TRBD1	1
TRBV11-3	TRBJ2-3	TRBD2	1
TRBV21-1	TRBJ2-6	TRBD1	1
TRBV11-2	TRBJ2-3	TRBD2	1
TRBV5-6	TRBJ1-6	TRBD1	1
TRBV18	TRBJ2-5	TRBD1	1
TRBV5-3	TRBJ2-6	TRBD1	1
TRBV2-3	TRBJ2-3	TRBD2	1
TRBV18	TRBJ1-4	TRBD2	1
TRBV16	TRBJ1-6	TRBD2	1
TRBV18	TRBJ2-3	TRBD1	1
TRBV5-6	TRBJ1-5	TRBD1	1
TRBV14	TRBJ1-2	TRBD1	1
TRBV14	TRBJ1-1	TRBD2	1
TRBV23-1	TRBJ2-5	TRBD2	1
TRBV6-7	TRBJ1-4	TRBD1	1
TRBV12-1	TRBJ1-1	TRBD1	1
TRBV6-5	TRBJ2-7	TRBD1	1
TRBV5-9	TRBJ2-7	TRBD1	1
TRBV6-7	TRBJ1-6	TRBD1	1
TRBV6-7	TRBJ2-2	TRBD2	1
TRBV6-5	TRBJ2-7	TRBD2	1
TRBV6-5	TRBJ2-2	TRBD2	1
TRBV6-5	TRBJ1-1	TRBD1	1
TRBV6-6	TRBJ1-6	TRBD2	1
TRBV6-2	TRBJ2-6	TRBD1	1
TRBV6-7	TRBJ1-3	TRBD2	1
TRBV11-3	TRBJ2-5	TRBD2	1
TRBV7-4	TRBJ2-4	TRBD2	1
TRBV11-1	TRBJ2-5	TRBD2	1
TRBV11-2	TRBJ2-5	TRBD2	1
TRBV5-10	TRBJ2-7	TRBD1	1
TRBV6-7	TRBJ2-7	TRBD2	1
TRBV5-7	TRBJ2-7	TRBD1	1
TRBV6-5	TRBJ2-2	TRBD1	1
TRBV2-2	TRBJ2-5	TRBD2	1
TRBV5-8	TRBJ1-6	TRBD1	1
TRBV6-7	TRBJ1-3	TRBD1	1
TRBV5-9	TRBJ1-3	TRBD1	1
TRBV5-8	TRBJ1-3	TRBD2	1
TRBV2-1	TRBJ2-5	TRBD2	1
TRBV5-3	TRBJ2-6	TRBD2	1
TRBV2-2	TRBJ2-5	TRBD1	1
TRBV5-9	TRBJ1-4	TRBD1	1
TRBV2-1	TRBJ2-5	TRBD1	1
TRBV3-3	TRBJ1-4	TRBD1	1
TRBV12-2	TRBJ2-5	TRBD2	1
TRBV1-1	TRBJ1-3	TRBD2	1
TRBV12-3	TRBJ2-5	TRBD2	1
TRBV13	TRBJ2-6	TRBD2	1
TRBV6-5	TRBJ1-5	TRBD1	1
TRBV6-5	TRBJ1-6	TRBD1	1
TRBV6-5	TRBJ1-2	TRBD2	1
TRBV5-7	TRBJ1-2	TRBD1	1
TRBV5-10	TRBJ1-3	TRBD1	1
TRBV3-2	TRBJ2-3	TRBD2	1
TRBV5-10	TRBJ1-2	TRBD1	1
TRBV5-7	TRBJ1-3	TRBD1	1
TRBV12-1	TRBJ1-6	TRBD1	1
TRBV3-3	TRBJ1-3	TRBD1	1
TRBV6-2	TRBJ2-5	TRBD1	1
TRBV5-7	TRBJ1-1	TRBD1	1
TRBV5-9	TRBJ1-2	TRBD2	1
TRBV5-6	TRBJ2-6	TRBD1	1
TRBV6-7	TRBJ1-1	TRBD2	1
TRBV5-10	TRBJ1-1	TRBD1	1
TRBV3-3	TRBJ1-5	TRBD1	1
TRBV5-9	TRBJ2-2	TRBD1	1
TRBV5-10	TRBJ1-2	TRBD2	1
TRBV6-5	TRBJ1-4	TRBD1	1
TRBV6-5	TRBJ1-5	TRBD2	1
TRBV5-7	TRBJ2-2	TRBD1	1
TRBV5-10	TRBJ2-2	TRBD1	1
TRBV1-1	TRBJ2-6	TRBD2	1
TRBV5-7	TRBJ1-2	TRBD2	1
TRBV6-7	TRBJ2-2	TRBD1	1
TRBV6-5	TRBJ1-3	TRBD1	1
TRBV5-9	TRBJ1-1	TRBD1	1
TRBV5-4	TRBJ1-6	TRBD1	1
TRBV5-9	TRBJ1-6	TRBD1	1
TRBV5-10	TRBJ1-6	TRBD1	1
TRBV5-7	TRBJ1-6	TRBD1	1
TRBV7-9	TRBJ2-7	TRBD1	1
TRBV7-9	TRBJ2-2	TRBD1	1
TRBV7-9	TRBJ1-6	TRBD1	1
TRBV7-9	TRBJ1-2	TRBD1	1
TRBV7-7	TRBJ1-6	TRBD1	1
TRBV7-7	TRBJ2-2	TRBD1	1
TRBV5-8	TRBJ2-7	TRBD1	1
TRBV10-2	TRBJ1-1	TRBD1	1
