# Supplementary material for: Comprehensive analysis of the T-cell receptor beta chain gene in rhesus monkey by high throughput sequencing
Source: Sci Rep. 2015 May 11;5:10092. doi: 10.1038/srep10092 (PMC4426732; doi:10.1038/srep10092)
Supplement: Supporting Information [file srep10092-s6.xls]

## Sheet: data table2
Table S7 Summary of data
Total reads	1694933
Reference TRBV/D/J Alignment results	1264773
out-of-frame	191325
in-of-frame	1073448
productive	1061200
Unique result reads	528339
Unique CDR3(nt)	270557
Unique CDR3(aa)	235573
TRBV Subtype Count(identity>90% / identity>60% /reference)	57/64/64
TRBJ Subtype Count(identity>90% / identity>60% /reference)	13/13/13
TRBV Subtype (identity > 90%)	TRBV1-1,TRBV3-1,TRBV3-2,TRBV3-3,TRBV3-4,TRBV4-1,TRBV4-2,TRBV4-3,TRBV5-1,TRBV5-10,TRBV5-3,TRBV5-4,TRBV5-6,TRBV5-7,TRBV5-8,TRBV5-9,TRBV6-1,TRBV6-2,TRBV6-3,TRBV6-4,TRBV6-5,TRBV6-6,TRBV6-7,TRBV7-2,TRBV7-3,TRBV7-4,TRBV7-5,TRBV7-6,TRBV7-7,TRBV7-9,TRBV9-1,TRBV10-1,TRBV10-2,TRBV11-1,TRBV11-2,TRBV11-3,TRBV12-1,TRBV12-2,TRBV12-3,TRBV12-4,TRBV13,TRBV14,TRBV15,TRBV16,TRBV18,TRBV19,TRBV20-1,TRBV2-1,TRBV21-1,T…
TRBJ Subtype(identity > 90%)	TRBJ1-1,TRBJ1-2,TRBJ1-3,TRBJ1-4,TRBJ1-5,TRBJ1-6,TRBJ1-6,TRBJ2-1,TRBJ2-1,TRBJ2-2,TRBJ2-3,TRBJ2-4,TRBJ2-5,TRBJ2-6,TRBJ2-7
TRBD Subtype	TRBD1, TRBD2
